# Supplementary material for: Differential Upregulation of Th1/Th17-Associated Proteins and PD-L1 in Granulomatous Mycosis Fungoides
Source: Cells. 2024 Feb 27;13(5):419. doi: 10.3390/cells13050419 (PMC10931377; doi:10.3390/cells13050419)
Supplement: Supplementary file 1 [file cells-13-00419-s001.zip]

Archive with 1 entries (1 files):
- cells-2810280-supplementary.pdf
